# Supplementary material for: Integrative bioinformatics analysis of potential convergent evolution in tardigrade stress-response proteins
Source: Stress Biol. 2026 Mar 23;6(1):21. doi: 10.1007/s44154-026-00286-5 (PMC13006486; doi:10.1007/s44154-026-00286-5)
Supplement: Supplementary file 1 — Additional file 1. S1. Code for local BLAST search [file 44154_2026_286_MOESM1_ESM.txt]

Supplementary material: S1. Code for local BLAST search 

1. Make a BLAST Database folder and copy the "Proteome.fa" and "query_sequence.fa" files to this folder
2. Navigate to the folder:
cmd>
cd  BLAST Database
3. Create the BLAST database: 
cmd>
makeblastdb -in Proteome.fa -dbtype prot -out Proteome_species_1
4. Run the BLAST search:
cmd>
blastp -query query_sequence.fa -db Proteome_species_1 -out results_protein_1_species_1.tab -evalue 1e-5 -outfmt 6 -num_threads 4
5. Open the results file (results_protein_1_species_1.tab) in Excel 


Files description:

Proteome.fa: The proteome file of the target species is provided in FASTA format. 
query_sequence.fa: The query sequence is provided in a separate file in FASTA format. 
Proteome_species_1: Database file of proteome created for local BLAST search. Replace the "species_1" with the name of species. 
results_protein_1_species_1.tab: File containing BLAST results (BLAST-hists). 
