# Supplementary material for: Integrative bioinformatics analysis of potential convergent evolution in tardigrade stress-response proteins
Source: Stress Biol. 2026 Mar 23;6(1):21. doi: 10.1007/s44154-026-00286-5 (PMC13006486; doi:10.1007/s44154-026-00286-5)
Supplement: Supplementary file 2 — Additional file 2. S2 Code. Python script for extracting sequences [file 44154_2026_286_MOESM2_ESM.txt]

Supplementary material: S2 Code. Python script for extracting sequences

import pandas as pd
from Bio import SeqIO
from Bio.Seq import Seq
import os

# Paths to files
gff_file = r"Path_to_file\GWHDUDB00000000.gff"
genome_fasta = r"Path_to_file\GWHDUDB00000000.genome.fasta"
genomic_output_dir = r"Path_to_folder\Genomic_Sequences"
cds_output_dir = r"Path_to_folder\cds"

# Ensure output directories exist
os.makedirs(genomic_output_dir, exist_ok=True)
os.makedirs(cds_output_dir, exist_ok=True)

# List of gene IDs to extract
gene_ids = [
    "H.Henanensis.Chr1.221", "H.Henanensis.Chr1.223", "H.Henanensis.Chr1.224", "H.Henanensis.Chr1.225", 
    "H.Henanensis.Chr1.226", "H.Henanensis.Chr1.2239", "H.Henanensis.Chr2.935", "H.Henanensis.Chr4.2190", 
    "H.Henanensis.Chr5.585", "H.Henanensis.Chr5.2097"

]

# Load GFF file into a DataFrame
gff_df = pd.read_csv(gff_file, sep="\t", comment="#", header=None, names=[
    "seqname", "source", "feature", "start", "end", "score", "strand", "frame", "attribute"
])

# Extract genome sequences as a dictionary
genome = SeqIO.to_dict(SeqIO.parse(genome_fasta, "fasta"))

# Function to extract sequences from the genome based on coordinates
def extract_sequence(contig, start, end, strand, genome_dict):
    seq = genome_dict[contig].seq[start - 1:end]
    return seq if strand == "+" else seq.reverse_complement()

# Extract genomic and CDS sequences
for gene_id in gene_ids:
    # Filter GFF for the current gene
    gene_data = gff_df[gff_df["attribute"].str.contains(f"ID={gene_id};")]
    if gene_data.empty:
        print(f"No features found for {gene_id}")
        continue

    # Extract genomic sequence (gene)
    gene_row = gene_data[gene_data["feature"] == "gene"]
    if not gene_row.empty:
        gene_contig = gene_row.iloc[0]["seqname"]
        gene_start = int(gene_row.iloc[0]["start"])
        gene_end = int(gene_row.iloc[0]["end"])
        gene_strand = gene_row.iloc[0]["strand"]
        genomic_seq = extract_sequence(gene_contig, gene_start, gene_end, gene_strand, genome)
        genomic_file = os.path.join(genomic_output_dir, f"{gene_id}_genomic.fasta")
        with open(genomic_file, "w") as gf:
            gf.write(f">{gene_id}_genomic\n{genomic_seq}\n")
        print(f"Saved genomic sequence for {gene_id}")

    # Extract CDS sequence
    cds_rows = gff_df[(gff_df["feature"] == "CDS") & (gff_df["attribute"].str.contains(f"Parent={gene_id}.mRNA"))]
    if not cds_rows.empty:
        cds_seq = Seq("")
        for _, row in cds_rows.iterrows():
            contig = row["seqname"]
            start = int(row["start"])
            end = int(row["end"])
            strand = row["strand"]
            cds_seq += extract_sequence(contig, start, end, strand, genome)
        cds_file = os.path.join(cds_output_dir, f"{gene_id}_cds.fasta")
        with open(cds_file, "w") as cf:
            cf.write(f">{gene_id}_cds\n{cds_seq}\n")
        print(f"Saved CDS sequence for {gene_id}")
    else:
        print(f"No CDS features found for {gene_id}")

print("Process complete!")
