# Supplementary material for: Integrative bioinformatics analysis of potential convergent evolution in tardigrade stress-response proteins
Source: Stress Biol. 2026 Mar 23;6(1):21. doi: 10.1007/s44154-026-00286-5 (PMC13006486; doi:10.1007/s44154-026-00286-5)
Supplement: Supplementary file 3 — Additional file 3. S3 Code. Python script for combining extracted sequences into one multi-FASTA file [file 44154_2026_286_MOESM3_ESM.txt]

Supplementary material: S3 Code. Python script for multi-FASTA file

import os

# Function to combine FASTA files from a directory into a single multi-FASTA file
def combine_fasta_files(input_dir, output_file):
    with open(output_file, "w") as outfile:
        for fasta_file in os.listdir(input_dir):
            # Check if the file has a FASTA extension
            if fasta_file.endswith(".fasta"):
                file_path = os.path.join(input_dir, fasta_file)
                with open(file_path, "r") as infile:
                    # Write the contents of the current file to the output file
                    outfile.write(infile.read())
                    # Add a newline for separation between sequences
                    outfile.write("\n")
                print(f"Added {fasta_file} to {output_file}")
    print(f"All FASTA files from {input_dir} combined into {output_file}\n")

# Paths for genomic sequences
genomic_input_dir = r"Path_to_folder\Genomic_Sequences"
genomic_output_file = r"Path_to_save_file\combined_genomic.fasta"

# Paths for CDS sequences
cds_input_dir = r"Path_to_folder\cds"
cds_output_file = r"Path_to_save_file\combined_cds.fasta"

# Combine genomic sequences into one multi-FASTA file
combine_fasta_files(genomic_input_dir, genomic_output_file)

# Combine CDS sequences into one multi-FASTA file
combine_fasta_files(cds_input_dir, cds_output_file)
