# Supplementary material for: Integrative bioinformatics analysis of potential convergent evolution in tardigrade stress-response proteins
Source: Stress Biol. 2026 Mar 23;6(1):21. doi: 10.1007/s44154-026-00286-5 (PMC13006486; doi:10.1007/s44154-026-00286-5)
Supplement: Supplementary file 4 — Additional file 4. S4 Code. IQ-TREE2 phylogeny code [file 44154_2026_286_MOESM4_ESM.txt]

Supplementary material: S4 Code. IQ-TREE2 phylogeny code

iqtree2 -s "path_to_multiple_sequence_alighment_file.fa" -st AA -m TEST -bb 1000 -alrt 1000 -nt AUTO
