# Supplementary material for: Integrative bioinformatics analysis of potential convergent evolution in tardigrade stress-response proteins
Source: Stress Biol. 2026 Mar 23;6(1):21. doi: 10.1007/s44154-026-00286-5 (PMC13006486; doi:10.1007/s44154-026-00286-5)
Supplement: Supplementary file 6 — Additional file 6. S2. Additional file. ConDor analysis [file 44154_2026_286_MOESM6_ESM.xlsx]

## Sheet: Sheet1
Table S1. ConDor analysis: summary statistics of significant results for SAHS
pastml_root	consensus_root	position	mut	max_anc	ref_EEM	nbseq	evol_rate	genetic_distance	substitution_rate	findability	type_substitution	details	loss	loss_details	max_simu	variance	mean	pvalue_raw	adjust_pvalue	adjust_pvalue_fdr	detected_EEM
K	K	1058	R	K	10	17	0.55751	1	0.348377	0.45795	parallel	K:10	1	K:1	9	1.84615	1.7868	5e-05	0.00295	0.00295	PASS
E	E	546	Q	E	7	15	0.72328	1	0.333275	0.477197	parallel	E:7	7	A:2; E:1; K:1; L:1; R:1; T:1	8	1.43451	1.1661	0.00054995	0.0318971	0.0162235	PASS
H	H	816	T	N	7	10	1.55185	1	0.083283	1.07944	convergent	H:2; K:1; N:3; S:1	3	E:1; I:1; K:1	7	1.45874	1.4504	0.00094991	0.0541449	0.0186816	PASS
Table S2. ConDor analysis: summary statistics of significant results for CAHS
pastml_root	consensus_root	position	mut	max_anc	ref_EEM	nbseq	evol_rate	genetic_distance	substitution_rate	findability	type_substitution	details	loss	loss_details	max_simu	variance	mean	pvalue_raw	adjust_pvalue	adjust_pvalue_fdr	detected_EEM
A	A	1687	Q	H	7	14	0.61512	1	0.0884026	1.05353	convergent	A:1; H:6	8	A:3; E:2; R:1; S:1; T:1	6	0.987655	0.9933	5e-05	0.00645	0.00215	PASS
E	D	1092	D	E	11	25	0.63227	1	0.310228	0.508319	convergent	E:10; N:1	4	E:2; N:1; S:1	10	3.06838	2.7214	5e-05	0.00645	0.00215	PASS
T	S	710	A	S	11	16	0.50946	1	0.229524	0.639173	convergent	S:10; T:1	3	E:1; S:1; T:1	12	2.47044	2.481	0.00034997	0.0437463	0.00902923	PASS
